# Supplementary material for: Oncogene-Induced Senescence Transcriptomes Signify Premalignant Colorectal Adenomas
Source: Curr Issues Mol Biol. 2025 Mar 25;47(4):221. doi: 10.3390/cimb47040221 (PMC12026309; doi:10.3390/cimb47040221)
Supplement: Supplementary file 1 [file cimb-47-00221-s001.zip]

Archive with 1 entries (1 files):
- cimb-3536636-supplementary.pdf
